# Supplementary material for: The Oligosaccharyltransferase Catalytic Subunit PsSTT3B Is Required for Asexual Development and Pathogenicity in Phytophthora sojae
Source: J Fungi (Basel). 2026 Apr 9;12(4):274. doi: 10.3390/jof12040274 (PMC13117519; doi:10.3390/jof12040274)
Supplement: Supplementary file 1 [file jof-12-00274-s001.zip]

Archive with 2 entries (2 files):
- jof-4218894-supplementary figures.pdf
- Table S1.xlsx
