# Supplementary material for: The Oligosaccharyltransferase Catalytic Subunit PsSTT3B Is Required for Asexual Development and Pathogenicity in Phytophthora sojae
Source: J Fungi (Basel). 2026 Apr 9;12(4):274. doi: 10.3390/jof12040274 (PMC13117519; doi:10.3390/jof12040274)
Supplement: Supplementary file 1 [file jof-12-00274-s001.zip › Table S1.xlsx]

## Sheet: Sheet1
Table S1 Primers used in this study.
Primer names	Primer sequences 5'-3'	Purposes
sgSTT3B-F1	CTAGCGCCTACCTGATGAGTCCGTGAGGACGAAACGAGTAAGCTCGTCGTAGGCCACATATACCTTCG	Synthesis of sgRNA targeting the PsSTT3B gene
sgSTT3B-R1	AAACCGAAGGTATATGTGGCCTACGACGAGCTTACTCGTTTCGTCCTCACGGACTCATCAGGTAGGCG
sgSTT3B-F2	CTAGCGCCGCTCTGATGAGTCCGTGAGGACGAAACGAGTAAGCTCGTCAGCGGCTTGCTACCTCTCAG	Synthesis of sgRNA targeting the PsSTT3B gene
sgSTT3B-R2	AAACCTGAGAGGTAGCAAGCCGCTGACGAGCTTACTCGTTTCGTCCTCACGGACTCATCAGAGCGGCG
pBS-SK+-STT3B-upF	ACGGTATCGATAAGCTTGATATCTTGTGCAGAATTCCTGTACAGGGTG	Amplification of the 1000 bp upstream sequence of the PsSTT3B gene, and cloning the amplified fragment into the pBS-SK+ vector.
pBS-SK+-STT3B-upR	CGCCCTTGCCGGCGTCTTTTTGTGTTGGGGT
pBS-SK+-GFP-F	AAAAGACGCCGGCAAGGGCGAGGAACTG	Amplification of the GFP gene, and cloning the amplified fragment into the pBS-SK+ vector.
pBS-SK+-GFP-R	TCGCCGCACTTCAACGCGTTCCGGAGTTAAC
pBS-SK+-STT3B-downF	AACGCGTTGAAGTGCGGCGAGTTTTGATTG	Amplification of the 1000 bp downstream sequence of the PsSTT3B gene, and cloning the amplified fragment into the pBS-SK+ vector.
pBS-SK+-STT3B-downR	CCGGGCTGCAGGAATTCGATATCGCCCAAGATCATCCACCGC
sgGFP-F	CTAGCTCCATGCTGATGAGTCCGTGAGGACGAAACGAGTAAGCTCGTCCATGGATGAACTCTACAAGG	Synthesis of sgRNA targeting the GFP gene
sgGFP-R	AAACCCTTGTAGAGTTCATCCATGGACGAGCTTACTCGTTTCGTCCTCACGGACTCATCAGCATGGAG
pBS-SK+-CSTT3B-upF	ACGGTATCGATAAGCTTGATATCTTGTGCAGAATTCCTGTACAG	Amplification of the 1000 bp upstream sequence of the GFP gene, and cloning the amplified fragment into the pBS-SK+ vector.
pBS-SK+-CSTT3B-upR	GCGGCGTCATGGCGTCTTTTTGTGTTGGGGT
pBS-SK+-STT3B-F	AAAAGACGCCATGACGCCGCTCACGACG	Amplification of the PsSTT3B gene, and cloning the amplified fragment into the pBS-SK+ vector.
pBS-SK+-STT3B-R	TCGCCGCACTCTAACGCGACTTGACGCGG
pBS-SK+-CSTT3B-downF	GTCGCGTTAGAGTGCGGCGAGTTTTGATTG	Amplification of the 1000 bp downstream sequence of the GFP gene, and cloning the amplified fragment into the pBS-SK+ vector.
pBS-SK+-CSTT3B-downR	CCGGGCTGCAGGAATTCGATATCGCCCAAGATCATCCACCGC
PsSTT3B-F1	TCATCTGCGTGCTGAGCT	Verify the PsSTT3B-deleted heterozygous transformants and complemented transformants.
PsSTT3B-R1	AGTACGACACTGCAGCTAGC
GFP-F2	AACTACAAGACACGTGCCGA
PsRPS-qF	CTCCAAGGGCTCGTCCAA	RT-qPCR of PsRPS, PsRPS as an internal reference.
PsRPS-qR	GCCAGCATCCCTCCAAAG
PsRPL13a-qF	TCAAGTCGGACGCCTTCTA	RT-qPCR of PsRPL13a, PsRPL13a as an internal reference.
PsRPL13a -qR	AGCAAGTGACTCAATGGGAAT
PsSTT3A-qF	GTGGGACTACGGCTACCAAA	RT-qPCR of PsSTTT3A.
PsSTT3A-qR	TGTTAATGTCGTCCGAGCTG
PsSTT3B-qF	CACTTCAACCAAGGTTGCAC	RT-qPCR of PsSTTT3B.
PsSTT3B-qR	CAGACGTGAATGTTTCTGCAT
M13F	TGTAAAACGACGGCCAGT	Primer for pBS-SK+ vector.
M13R	CAGGAAACAGCTATGACC
RPL41	CAAGCCTCACTTTCTGCTGACTG	Primer M13F and RPL41 for pYF515 and pYF2.3G-PcMuORP1-N vectors.
